# Supplementary material for: Differential Effects of Green Tea Powders on the Protection of Brown Tsaiya and Kaiya Ducklings against Trichothecene T-2 Toxin Toxicity
Source: Animals (Basel). 2021 Aug 30;11(9):2541. doi: 10.3390/ani11092541 (PMC8466186; doi:10.3390/ani11092541)
Supplement: Supplementary file 1 [file animals-11-02541-s001.zip]

Archive with 1 entries (1 files):
- animals-1268023-supplementary.pdf
